# Supplementary material for: CATH-ddG: towards robust mutation effect prediction on protein–protein interactions out of CATH homologous superfamily
Source: Bioinformatics. 2025 Jul 15;41(Suppl 1):i362–72. doi: 10.1093/bioinformatics/btaf228 (PMC12261453; doi:10.1093/bioinformatics/btaf228)
Supplement: btaf228_Supplementary_Data [file btaf228_supplementary_data.zip]

Archive with 3 entries (2 files):
- btaf228_Supplementary_Data/
- btaf228_Supplementary_Data/Wang.103.Alt text and keywords.docx
- btaf228_Supplementary_Data/Wang.103.sup.1.pdf
